# Supplementary material for: Role of Host Volatiles in Regulating the Rhythmic Host Alternation in the Mulberry Longhorn Beetle, Apriona germari
Source: Insects. 2026 Apr 24;17(5):448. doi: 10.3390/insects17050448 (PMC13207432; doi:10.3390/insects17050448)
Supplement: Supplementary file 1 [file insects-17-00448-s001.zip]

Archive with 1 entries (1 files):
- insects-4196567-supplementary.pdf
